# Supplementary material for: Breast Cancer Hormone Receptor Status Determination from H&E-Stained Biopsy Images Using Pixel-Level Classifiers
Source: Cancers (Basel). 2026 Jun 27;18(13):2085. doi: 10.3390/cancers18132085 (PMC13360198; doi:10.3390/cancers18132085)
Supplement: Supplementary file 1 [file cancers-18-02085-s001.zip]

Archive with 2 entries (2 files):
- supplementary_figures.pdf
- supplementary_table.xlsx
