# Supplementary material for: Breast Cancer Hormone Receptor Status Determination from H&E-Stained Biopsy Images Using Pixel-Level Classifiers
Source: Cancers (Basel). 2026 Jun 27;18(13):2085. doi: 10.3390/cancers18132085 (PMC13360198; doi:10.3390/cancers18132085)
Supplement: Supplementary file 1 [file cancers-18-02085-s001.zip › supplementary_table.xlsx]

## Sheet: Sheet1
	ER				PR				Her2
	Positive		Negative		Positive		Negative		Positive		Negative
	Correct	Incorrect	Correct	Incorrect	Correct	Incorrect	Correct	Incorrect	Correct	Incorrect	Correct	Incorrect
Ductal carcinoma, no special type	54	7	8	5	49	11	14	3	1	9	57	3
Mucinous adenocarcinoma	6	0	0	0	7	0	0	0	0	0	4	3
Invasive lobular carcinoma	2	1	0	0	2	1	0	0	0	0	5	0
Carcinoma with apocrine differentiation	0	0	0	1	0	0	1	0	0	0	1	0
Metaplastic carcinoma	0	0	0	1	0	0	0	0	0	1	0	1
Invasive micropapillary carcinoma	0	1	0	0	0	1	0	0	0	0	0	0
Supplementary Table S1. The exact diagnosis of cases from the external validation cohort that were correctly and incorrectly predicted for each biomarker in the confusion matrices in Figure 8.
